# Supplementary material for: Quercetin activates energy expenditure to combat metabolic syndrome through modulating gut microbiota-bile acids crosstalk in mice
Source: Gut Microbes. 2024 Aug 20;16(1):2390136. doi: 10.1080/19490976.2024.2390136 (PMC11340765; doi:10.1080/19490976.2024.2390136)
Supplement: Supplemental Material [file KGMI_A_2390136_SM0713.zip]

Archive with 1 entries (1 files):
- Supplementary_Material clean.docx
